# Supplementary material for: A chameleon AIEgen exhibiting six distinct yet tunable thermal and photoswitchable states
Source: Nat Commun. 2025 Jul 9;16:6312. doi: 10.1038/s41467-025-61717-x (PMC12238559; doi:10.1038/s41467-025-61717-x)
Supplement: Supplementary file 3 — Supplementary Data 1 [file 41467_2025_61717_MOESM3_ESM.xlsx]

## Sheet: Z-CDPM
Z-CDPM
O	-0.10742400	11.04241300	7.52430600
O	1.83304900	11.05201700	11.11500600
C	1.70962300	5.63969200	11.83239700
C	0.86982500	6.85746300	11.88932100
C	-0.24635500	6.92382800	12.67265700
C	1.28217700	8.01153000	11.05514300
N	-1.67479200	9.06283500	13.02386100
C	2.72885000	8.34487900	11.05037800
C	0.53209300	9.85643300	9.51118000
C	0.35161100	8.63378700	10.30029000
H	-0.64799200	8.20391200	10.27629400
C	3.43805100	8.40966900	12.25256800
H	2.91712800	8.23317600	13.18974400
C	1.36647600	12.15169600	9.07376600
C	-0.13906100	9.98196800	8.34292100
H	-0.78139600	9.20291700	7.94494900
C	-1.01803900	8.12631100	12.84792600
C	3.40439400	8.56867300	9.84793000
H	2.86227300	8.49276800	8.90929300
C	1.30855900	11.01342400	10.01885100
C	2.21463500	5.22341100	10.59367800
H	1.97976100	5.79887500	9.70316500
C	2.03426700	4.91276900	12.98294500
H	1.67841700	5.24572100	13.95230900
N	-1.22060300	4.89458700	13.96603300
C	4.79143400	8.72333400	12.25415000
H	5.32927800	8.78425100	13.19446800
C	0.66114600	12.11943300	7.87231100
C	-0.76800100	5.78752800	13.38542500
C	4.76000600	8.87912200	9.84930900
H	5.27481100	9.05049900	8.90948100
C	2.12461300	13.29000900	9.37762200
H	2.66018800	13.29530300	10.32116500
C	5.45548200	8.96086500	11.05261800
H	6.51320700	9.20300400	11.05439300
C	2.99834800	4.08123600	10.50339900
H	3.37331400	3.75944900	9.53773800
C	2.83232000	3.77802500	12.89093800
H	3.08395200	3.22545400	13.78964800
C	0.69502700	13.18455800	6.97219300
H	0.12736200	13.11631600	6.05130600
C	3.30896600	3.35666400	11.65274400
H	3.92899000	2.46890400	11.58349100
C	1.45484300	14.29676800	7.29180900
H	1.49078700	15.13270200	6.60118500
C	2.17275000	14.35360500	8.49532100
H	2.76168400	15.23278100	8.73167100

## Sheet: E-CDPM
E-CDPM
O	1.19251900	10.86207100	6.99095000
O	1.15892600	10.84717200	11.06836900
C	0.28890800	5.06969100	10.65133000
C	1.37572200	5.96678700	10.20285800
C	2.68594400	5.73966000	10.50753100
C	0.99136600	7.14356300	9.38732000
N	4.63735600	7.12341600	9.49829000
C	0.09391900	6.86670800	8.23057400
C	1.25423200	9.63186900	9.03868400
C	1.42854400	8.36597300	9.75173500
H	1.96999000	8.46564400	10.69025600
C	0.43209500	5.86864300	7.31268500
H	1.35396800	5.30874600	7.44877500
C	1.04823400	12.10025700	9.05559800
C	1.28776000	9.72250400	7.68871900
H	1.40532900	8.86663100	7.03358300
C	3.75377400	6.52675000	9.94845300
C	-1.10140300	7.57406500	8.05847500
H	-1.37386200	8.33866800	8.78045000
C	1.15608400	10.85864300	9.84807000
C	-0.91764100	5.63723100	11.08176100
H	-1.02314000	6.71819600	11.09060900
C	0.42226600	3.67689900	10.62812100
H	1.33975000	3.22592300	10.26517800
N	3.49492000	3.86644100	12.11171900
C	-0.39706700	5.59789300	6.22710000
H	-0.12033900	4.82521400	5.51748100
C	1.06458100	12.04711100	7.66211600
C	3.11608600	4.69560400	11.39892800
C	-1.92977000	7.30094100	6.97684800
H	-2.85604100	7.85289300	6.85508200
C	0.92355900	13.34699700	9.68220100
H	0.91472800	13.36292500	10.76708800
C	-1.57744700	6.31476400	6.05604700
H	-2.22577300	6.10227800	5.21243000
C	-1.95846800	4.82639400	11.51393700
H	-2.88303600	5.27512500	11.86090600
C	-0.62777500	2.86824600	11.04778500
H	-0.51749000	1.78959800	11.02085600
C	0.95861800	13.20075100	6.88486500
H	0.97820000	13.11332000	5.80465200
C	-1.81510000	3.44020700	11.49672300
H	-2.63125100	2.80634200	11.82762200
C	0.83513200	14.42158900	7.52587600
H	0.75269500	15.32690100	6.93371300
C	0.81738500	14.49982500	8.92640100
H	0.72121700	15.46449500	9.41198600

## Sheet: DPXDC
DPXDC
O	1.94169000	6.68393300	1.62958500
O	2.85374200	10.59189200	2.40471800
N	2.52486800	3.60006800	2.85510900
N	0.09957700	6.17410600	5.22506900
C	3.99904400	7.98124700	6.74986400
C	3.51953300	9.09670700	7.45006400
H	2.75906400	9.72476800	6.99712300
C	3.97925800	9.38233900	8.72918000
H	3.59043700	10.24605300	9.25848500
C	4.92116400	8.55499100	9.33724500
H	5.27621600	8.77606700	10.33834900
C	5.39497600	7.43713100	8.65703400
H	6.12761300	6.78603300	9.12254900
C	4.93544900	7.14800100	7.37652900
H	5.32893500	6.28157400	6.85305900
C	4.89719000	5.84485900	4.30289100
C	5.70210800	6.74757200	3.60483400
H	5.39287400	7.78266600	3.50445600
C	6.91234900	6.32999200	3.05817200
H	7.52951200	7.04139100	2.51950400
C	7.33394900	5.01207100	3.20807000
H	8.27982900	4.69126900	2.78423000
C	6.54101700	4.10849700	3.91050300
H	6.86328700	3.08048700	4.03723800
C	5.33050900	4.52392200	4.45438300
H	4.71008300	3.81516100	4.99681000
C	3.55539700	6.25047400	4.90203300
H	3.34954400	5.59084000	5.75090200
C	3.52232900	7.69457800	5.38097900
C	3.13303900	8.65930000	4.52778600
H	3.18598800	9.71160100	4.78719700
C	2.68943100	8.35940800	3.17038200
C	2.58591900	9.42783400	2.16208800
C	2.13173200	8.95770200	0.83650200
C	1.99445800	9.85095400	-0.23414900
H	2.23075000	10.89362600	-0.04895500
C	1.57307500	9.39894800	-1.47085800
H	1.46737100	10.09171800	-2.29815400
C	1.28085600	8.03956700	-1.65689900
H	0.95025500	7.68626000	-2.62782700
C	1.40823600	7.13702400	-0.61495400
H	1.18951800	6.08168600	-0.72995400
C	1.83338200	7.61075500	0.62532500
C	2.36376700	7.09478800	2.83071900
C	2.37092100	6.00768200	3.89584400
C	2.45600500	4.66404700	3.29614000
C	1.08885100	6.09661300	4.63519900

## Sheet: DPXC
DPXC
O	7.73178300	8.17576400	8.45049900
O	6.91149800	6.10373700	11.89148700
C	7.09796200	6.11239700	9.52916000
C	6.67820200	4.16520900	8.11932900
C	7.38497900	6.87071400	8.39731200
C	7.33511000	6.28357900	7.12045600
C	6.98749300	4.93227400	6.96797500
C	6.74619800	4.77112400	9.36828000
H	6.49800300	4.21265100	10.26631600
C	7.53773100	8.15168800	10.86639500
C	7.80782400	8.80427600	9.66142800
C	7.15572800	6.72625100	10.87356000
C	6.25788500	2.73831000	8.04768500
C	6.98816600	4.32972500	5.60764700
N	7.98484000	7.78827400	5.10940700
C	6.86206000	1.79736700	8.88698600
H	7.66232500	2.11299100	9.55057500
C	7.69478900	7.10478900	5.99648800
C	5.23530900	2.32068100	7.18827400
H	4.75767100	3.04345500	6.53392800
C	8.17303800	10.15035100	9.63312200
H	8.37454500	10.61822100	8.67638400
C	6.45872800	0.46516000	8.86491000
H	6.94184900	-0.25434900	9.51785700
C	7.75595400	3.18971600	5.34783200
H	8.34374400	2.74859700	6.14713600
C	6.22575400	4.89077200	4.57948100
H	5.62689800	5.77526200	4.77514900
C	4.83127700	0.99131900	7.16914800
H	4.03434800	0.68249900	6.50064700
C	5.44274300	0.05904600	8.00542100
H	5.12729600	-0.97895900	7.98632000
C	8.26556800	10.84115900	10.82964600
H	8.54905800	11.88837400	10.81621800
C	7.63838500	8.87158200	12.06421400
H	7.42354500	8.34021700	12.98559600
C	7.99880000	10.20609600	12.05097900
H	8.07605800	10.76162200	12.97877500
C	6.22506000	4.31524000	3.31251800
H	5.62570300	4.75583000	2.52294600
C	6.99302900	3.18241600	3.06023000
H	6.99471800	2.73629900	2.07110700
C	7.76150800	2.62317900	4.07925300
H	8.36514000	1.74260100	3.88642100

## Sheet: HBNPMM
HBNPMM
O	5.09559900	7.10161600	4.00792700
O	4.16355500	4.73066700	4.55807200
H	4.30138000	5.55268000	4.04298700
C	6.50925900	10.04044800	7.40443000
C	6.18074800	8.42272800	5.61410100
C	7.12986600	10.94659800	6.48158600
C	6.06663800	8.80958400	6.97292900
H	5.57874400	8.14082200	7.67592600
C	6.70858800	9.61175200	9.82238100
C	7.22441200	10.55912400	5.11427100
C	5.48853700	11.65352000	9.07587200
C	6.37309000	9.80314400	11.20787300
N	6.12108100	9.92381500	12.33073800
C	6.27027900	10.42468600	8.81903700
C	6.72022000	9.30021400	4.70544900
H	6.76613200	9.01560200	3.65796100
N	8.19241800	7.52338700	9.40136800
C	7.83195600	11.43826100	4.17946200
H	7.89145600	11.12835800	3.14038800
C	5.78093200	5.89842700	5.92532700
C	7.53029000	8.45822000	9.56778800
C	5.64761500	7.11503400	5.10957300
C	7.67891300	12.19648100	6.87047700
H	7.63824300	12.49928000	7.91076000
C	4.45421600	11.99093900	8.19146300
H	4.24337200	11.34481500	7.34509200
C	5.76990800	12.50165800	10.15561500
H	6.59156500	12.27555800	10.82645000
C	6.68260400	5.81811100	7.00383300
H	7.33843100	6.65443100	7.22000600
C	4.99678400	4.76408800	5.60342000
C	8.33918200	12.64510200	4.58251600
H	8.80456200	13.31129200	3.86411300
C	8.26573200	13.02121900	5.94403800
H	8.68186300	13.97208700	6.25987800
C	5.01660300	13.65249200	10.35417200
H	5.24773500	14.30597300	11.18830200
C	3.97425400	13.96651800	9.48535600
H	3.38558900	14.86358000	9.64633700
C	6.77178400	4.68016200	7.78150400
H	7.47305400	4.64721300	8.60705800
C	3.69425100	13.13344500	8.40425100
H	2.88651600	13.37660000	7.72249800
C	5.07437100	3.62224100	6.41186000
H	4.44668700	2.77637300	6.15558500
C	5.94688700	3.58719700	7.48527700
H	5.99989900	2.69075600	8.09539600

## Sheet: DPPCYM
DPPCYM
O	1.33222200	11.24078300	10.26349800
O	3.23825400	7.68032000	9.63347800
N	3.70542300	4.54996200	10.83935300
N	1.01175800	6.63461400	13.69092000
C	1.58905000	8.96268300	10.82425700
C	1.95156100	10.07254500	10.10253600
C	-1.30715400	10.44257800	12.80215100
C	1.79825000	11.84435100	12.56306400
C	0.71712800	11.46073600	11.56503900
H	0.08002400	12.32855700	11.38377200
C	3.53443300	8.75005100	8.84388000
C	2.94932900	9.99967600	9.06508400
C	3.07912700	5.48432400	11.11597200
C	-0.10314800	10.26212800	11.96897300
C	2.30526300	6.63563100	11.45294600
C	2.35617400	7.75920800	10.65264300
C	0.37658200	9.05542700	11.62757500
H	-0.16396300	8.15224700	11.88205300
C	-2.17600600	11.52504000	12.61695200
H	-1.98775500	12.24908200	11.83003900
C	1.58525900	6.62270700	12.68269200
C	-3.58922200	10.73241400	14.40412200
H	-4.47143100	10.84599500	15.02540600
C	4.46421800	8.55121000	7.82855200
H	4.89473700	7.56574600	7.69467400
C	-3.30965100	11.66584900	13.40991100
H	-3.97817200	12.50491100	13.24706400
C	3.47897500	13.45111800	13.23373000
H	3.98448700	14.39905300	13.08115900
C	2.45899200	13.06188100	12.37508500
H	2.16945900	13.70204500	11.54524900
C	3.84597100	12.62356900	14.29439500
H	4.63960700	12.92632500	14.96967800
C	-2.72752500	9.65552100	14.60161600
H	-2.93156700	8.92966500	15.38179500
C	2.17009100	11.01923300	13.62357600
H	1.66397300	10.07164000	13.78126200
C	-1.59292500	9.51194900	13.81233500
H	-0.90756800	8.68633300	13.98948900
C	3.31873200	11.08061600	8.25241800
H	2.86260900	12.04687200	8.43508000
C	3.19136100	11.41186500	14.48708900
H	3.47364700	10.76466800	15.31072500
C	4.81281900	9.63112700	7.03132800
H	5.54019600	9.49208300	6.23887900
C	4.24508900	10.89493500	7.24150200
H	4.53368700	11.72822700	6.61110200

## Sheet: INT1
INT1
O	2.26800700	7.07224700	0.98117600
O	0.91040900	10.34397000	3.05239400
N	4.88201300	4.75977900	1.20935700
N	1.28779700	4.91025800	3.57814500
C	4.38626100	8.11669600	6.13177500
C	4.78045900	9.44118800	6.34555900
H	4.71363300	10.15827100	5.53157000
C	5.26838400	9.84126600	7.58603500
H	5.58045300	10.86944700	7.73618000
C	5.34973100	8.92465300	8.63012100
H	5.72393000	9.23638200	9.59969100
C	4.94113400	7.60728200	8.42966300
H	4.99063500	6.89214800	9.24402400
C	4.46361600	7.20338500	7.18888300
H	4.14444200	6.17768700	7.03281000
C	5.26577200	5.65811500	4.59933000
C	6.53088500	6.13230100	4.96506500
H	6.73540300	7.19697100	4.91001400
C	7.51315400	5.24980400	5.39652500
H	8.49137800	5.62862500	5.67306800
C	7.24460200	3.88462800	5.46868900
H	8.01267500	3.19637100	5.80556000
C	5.99084600	3.40428800	5.10038300
H	5.77596200	2.34234400	5.15180100
C	5.00702700	4.28332000	4.66082200
H	4.02959600	3.89881300	4.38087600
C	4.22276700	6.60324500	4.13976100
C	3.84224200	7.72187400	4.80408600
C	2.80172600	8.59522900	4.24779500
H	2.36114300	9.35998800	4.88156800
C	2.38778900	8.49443300	2.97855800
C	1.38544100	9.42982900	2.40492900
C	1.02506700	9.15872000	0.99777900
C	0.18306200	10.03625900	0.30432200
H	-0.15939000	10.92172200	0.83005000
C	-0.19533600	9.76491900	-0.99854300
H	-0.84556200	10.44684300	-1.53449200
C	0.26366600	8.59681800	-1.61894600
H	-0.03254000	8.37521700	-2.63914400
C	1.09804400	7.71356100	-0.95043000
H	1.46331900	6.80385700	-1.41275400
C	1.48003300	7.99797600	0.36011500
C	3.44942600	6.23373400	2.84998600
C	4.25133900	5.38615700	1.94516600
C	2.22261300	5.49246300	3.23128300
C	3.05919700	7.50576000	2.06829000
H	3.99315500	7.94674900	1.68032500

## Sheet: INT2
INT2
C	4.02440100	-0.13198500	-0.08465900
O	3.09740300	-1.12854900	-0.14498800
C	1.77518700	-0.73351800	-0.50734800
H	1.78285400	-0.50685500	-1.59015700
C	0.88104000	-1.93319400	-0.22641300
H	1.06446600	-2.17799900	0.83950500
C	1.30000000	-3.13090900	-1.02486200
C	0.40480600	-3.98613700	-1.53428300
C	-1.01807100	-3.72847800	-1.38893900
C	-1.49155100	-2.60270400	-0.80842100
C	-0.59958000	-1.59251500	-0.28945900
C	-1.00430300	-0.37153100	0.18755500
C	-2.41781900	0.02097600	0.36426500
C	-3.26930400	-0.74225600	1.11138200
C	-4.67745800	-0.47754800	1.22619000
N	-5.81612200	-0.29878300	1.33145700
C	-2.81176000	-1.89784300	1.83330900
N	-2.45648500	-2.83339400	2.41481200
C	-2.83483000	1.29282800	-0.26349300
C	-3.69053000	2.19564700	0.38079600
C	-4.04378900	3.38714000	-0.24138400
C	-3.55280600	3.68835100	-1.50936400
C	-2.69251000	2.80103700	-2.15285600
C	-2.32467400	1.61634700	-1.52902000
C	-0.00714500	0.63763500	0.51978700
C	1.29900900	0.47769500	0.24543900
C	2.27890400	1.55500300	0.52016100
O	1.95926100	2.63999600	0.97301100
C	3.68403900	1.19410800	0.21683600
C	4.69352100	2.15899500	0.30433600
C	6.01737900	1.81509900	0.09104000
C	6.34331600	0.48558700	-0.20020200
C	5.35829500	-0.48701900	-0.28925600
H	2.36869200	-3.28801600	-1.12975000
H	0.72457700	-4.86828100	-2.07831400
H	-1.72026800	-4.44739000	-1.79880700
H	-2.55955200	-2.42008100	-0.78505100
H	-4.06081500	1.97759600	1.37649100
H	-4.69927700	4.08395100	0.26944700
H	-3.83276700	4.61886600	-1.99206800
H	-2.30331000	3.03535000	-3.13777200
H	-1.64903000	0.92366200	-2.02181200
H	-0.32298000	1.57117500	0.97916200
H	4.39624000	3.17263400	0.55363600
H	6.79711900	2.56549700	0.15588200
H	7.37956500	0.20679700	-0.36272400
H	5.59336700	-1.52128600	-0.51359900

## Sheet: INT3
INT3
C	4.07518800	-0.41805700	0.18531800
O	3.05535600	-1.29042400	-0.03996000
C	1.79945100	-0.68272400	-0.30811400
H	1.88104000	-0.12027600	-1.25545400
C	0.74100800	-1.74565600	-0.45890100
C	1.06415200	-3.06582900	-0.74232900
C	0.05385800	-4.00413000	-0.94563200
C	-1.27871900	-3.61275100	-0.88408100
C	-1.60834600	-2.28988800	-0.60208600
C	-0.60611200	-1.34452000	-0.37116200
C	-0.88907400	0.07685400	-0.04778700
C	-2.23379700	0.65444100	-0.31987000
C	-2.33964500	1.60530700	-1.28724600
C	-3.54480100	2.34227600	-1.55907600
N	-4.49824700	2.95285400	-1.79735900
C	-1.21363200	1.95458600	-2.11442700
N	-0.32203100	2.23481900	-2.79631500
C	-3.36855100	0.19361300	0.50605000
C	-4.66211100	0.05556700	-0.01729200
C	-5.69696800	-0.40004900	0.79054500
C	-5.45714900	-0.71965400	2.12492900
C	-4.17225700	-0.59744400	2.64915400
C	-3.13093800	-0.15652300	1.84287800
C	0.05329100	0.85337000	0.50954200
C	1.41903100	0.30459900	0.78635900
H	1.42653200	-0.23680100	1.74877100
C	2.48802600	1.38327600	0.89530600
O	2.23332300	2.51653600	1.24119200
C	3.85803500	0.90503700	0.59840100
C	4.95498900	1.75226200	0.79846400
C	6.24487400	1.29049100	0.60589900
C	6.44689300	-0.03816900	0.21318000
C	5.37507400	-0.89158100	0.00015100
H	2.10828200	-3.35089000	-0.80218000
H	0.31048600	-5.03599200	-1.16103600
H	-2.06883800	-4.33627900	-1.05434600
H	-2.65201800	-1.99956200	-0.55224400
H	-4.85566500	0.28019100	-1.06010800
H	-6.69221000	-0.50926200	0.37360500
H	-6.26888500	-1.07189300	2.75282100
H	-3.97929800	-0.85135500	3.68587700
H	-2.12690400	-0.06806900	2.24500500
H	-0.13519400	1.89163700	0.76851800
H	4.75112000	2.76929200	1.11803600
H	7.09273900	1.94755600	0.76217500
H	7.45600300	-0.40849700	0.06304300
H	5.51433800	-1.91809100	-0.31921400

## Sheet: INT4
INT4
O	2.60556400	6.63848200	2.30692800
O	2.01510700	10.58911900	3.20268000
N	2.25043300	3.58075300	3.76627800
N	2.20824900	6.56528800	7.03799500
C	5.28759500	7.16757600	5.29799100
C	5.79917200	7.14913700	3.99440700
H	5.63456500	8.00188900	3.34144100
C	6.51481100	6.05120300	3.53296600
H	6.90706300	6.05095800	2.52123800
C	6.72825200	4.95379700	4.36563300
H	7.27572600	4.09151500	4.00007200
C	6.22860800	4.96545800	5.66421500
H	6.37991100	4.10985100	6.31395300
C	5.51241500	6.06550100	6.12862700
H	5.08134900	6.05966800	7.12559400
C	4.05369000	9.90830600	7.71135800
C	2.66396100	10.05536900	7.58191200
H	2.10057500	9.32012200	7.01587900
C	2.00415900	11.09276400	8.23326900
H	0.92898100	11.19285700	8.13023700
C	2.71637500	11.98418100	9.02966900
H	2.19873600	12.79036200	9.53915300
C	4.09377400	11.82745800	9.19258000
H	4.64813500	12.51247700	9.82549000
C	4.75406800	10.79104500	8.54987600
H	5.82573000	10.66444200	8.67580500
C	4.78829500	8.84894200	7.02432800
H	5.64294600	8.43343400	7.55610900
C	4.51254800	8.33682000	5.79782200
C	3.53105000	8.97891700	4.93509500
H	3.40730100	10.05498500	5.05933600
C	2.82633500	8.45684700	3.89416700
C	2.22802000	9.42535200	2.92585300
C	2.03192100	8.87561200	1.56640300
C	1.66716900	9.70885800	0.50352900
H	1.47412100	10.75276000	0.72814800
C	1.57350500	9.20246900	-0.78196800
H	1.29080300	9.84891100	-1.60494000
C	1.85217600	7.85105100	-1.01605400
H	1.78126500	7.45092300	-2.02200000
C	2.21364600	7.00649200	0.02402100
H	2.41871000	5.95332500	-0.12904300
C	2.29668700	7.53088200	1.31008600
C	2.65381400	7.04086000	3.59480500
C	2.46939500	6.04799700	4.51840600
C	2.34792700	4.68495800	4.09878000
C	2.33537500	6.33099200	5.91015000

[truncated: 9 more sheets: TS1, TS2, TS3, TS4, TS5, TS6, TS7, TS8, TS9]
